# Supplementary material for: Genome-wide identification of WRKY gene family members in Populus trichocarpa and their response to biotic stresses
Source: PeerJ. 2026 Apr 13;14:e21132. doi: 10.7717/peerj.21132 (PMC13102011; doi:10.7717/peerj.21132)
Supplement: Supplemental Information one [file peerj-14-21132-s001.xlsx]

## Sheet: Sheet1
		cq
PtWRKY2	0h	30.9619
	0h	30.6126
	0h	30.7934
	12h	29.9113
	12h	30.3402
	12h	30.457
PtWRKY3	0h	31.0334
	0h	30.327
	0h	31.0049
	12h	29.9748
	12h	30.2959
	12h	30.5271
PtWRKY16	0h	26.9248
	0h	26.0429
	0h	26.6786
	12h	26.488
	12h	26.6331
	12h	26.7248
PtWRKY26	0h	37.4575
	0h	36.868
	0h	37.2721
	12h	39.7495
	12h	39.43
	12h	39.1284
PtWRKY27	0h	29.0224
	0h	28.4243
	0h	28.7041
	12h	27.8018
	12h	28.3511
	12h	28.6463
PtWRKY30	0h	29.3176
	0h	28.823
	0h	29.139
	12h	28.6986
	12h	29.059
	12h	29.5096
PtWRKY54	0h	30.3848
	0h	29.768
	0h	30.0467
	12h	29.0603
	12h	29.647
	12h	29.8066
PtWRKY76	0h	38.3831
	0h	38.0528
	0h	38.5286
	12h	35.0846
	12h	35.6357
	12h	35.775
PtWRKY80	0h	31.7382
	0h	31.04
	0h	31.4395
	12h	31.5093
	12h	31.7207
	12h	31.7859
PtWRKY101	0h	30.3098
	0h	30.0231
	0h	30.203
	12h	29.4581
	12h	29.794
	12h	29.952
PtWRKY107	0h	30.7225
	0h	30.4618
	0h	30.5287
	12h	31.1168
	12h	31.5765
	12h	31.386
PtWRKY112	0h	30.2364
	0h	30.0779
	0h	30.2826
	12h	30.767
	12h	30.6369
	12h	30.5677
Ptactin	0h	26.6391
	0h	26.0364
	0h	26.4819
	12h	24.9695
	12h	25.6118
	12h	25.6576
