# Supplementary material for: Genome-wide identification of WRKY gene family members in Populus trichocarpa and their response to biotic stresses
Source: PeerJ. 2026 Apr 13;14:e21132. doi: 10.7717/peerj.21132 (PMC13102011; doi:10.7717/peerj.21132)
Supplement: Supplemental Information 2 [file peerj-14-21132-s002.xls]

## Sheet: Sheet1
ITEM TO CHECK	IMPORTANCE	CHECKLIST
EXPERIMENTAL DESIGN
Definition of experimental and control groups	E	The samples collected at 0 hours post-treatment served as the control group.P. trichocarpa samples were collected 12 hours after treatment	90,93
Number within each group	E	Each group has three biological replicates.	91
Assay carried out by core lab or investigator's lab?	D
Acknowledgement of authors' contributions	D
SAMPLE
Description	E	The leaves of Populus trichocarpa	88
Volume/mass of sample processed	D
Microdissection or macrodissection	E
Processing procedure	E
If frozen - how and how quickly?	E	the collected samples were immediately frozen in liquid nitrogen	92
If fixed - with what, how quickly?	E
Sample storage conditions and duration (especially for FFPE samples)	E	and stored at −80°C	92
NUCLEIC ACID EXTRACTION
Procedure and/or instrumentation	E
Name of kit and details of any modifications	E	Tiangen, Beijing	139
Source of additional reagents used	D
Details of DNase or RNAse treatment	E	Take 10 μl of DNase | storage solution and place it in a new RNase-Free centrifuge tube. Then add 70 μl of RDD buffer.
Contamination assessment (DNA or RNA)	E	non-pollution
Nucleic acid quantification	E	25ul
Instrument and method	E	CFX Opus 96 Real-Time PCR system	142
Purity (A260/A280)	D
Yield	D
RNA integrity method/instrument	E	Agarose gel electrophoresis method\Ultraviolet gel imaging instrument
RIN/RQI or Cq of 3' and 5' transcripts	E	RIN =
Electrophoresis traces	D
Inhibition testing (Cq dilutions, spike or other)	E	unrestraint
REVERSE TRANSCRIPTION
Complete reaction conditions	E	20ul 42℃ 2min;
Amount of RNA and reaction volume	E	2ul
Priming oligonucleotide (if using GSP) and concentration	E	universal primer
Reverse transcriptase and concentration	E	revertase
Temperature and time	E	37℃，15min；85℃，15s
Manufacturer of reagents and catalogue numbers	D
Cqs with and without RT	D*
Storage conditions of cDNA	D
qPCR TARGET INFORMATION
If multiplex, efficiency and LOD of each assay.	E	no
Sequence accession number	E	GCF_000002775.5
Location of amplicon	D
Amplicon length	E	200bp
In silico specificity screen (BLAST, etc)	E	BLAST
Pseudogenes, retropseudogenes or other homologs?	D
Sequence alignment	D
Secondary structure analysis of amplicon	D
Location of each primer by exon or intron (if applicable)	E
What splice variants are targeted?	E
qPCR OLIGONUCLEOTIDES
Primer sequences	E	Table 1
RTPrimerDB Identification Number	D
Probe sequences	D**
Location and identity of any modifications	E	no
Manufacturer of oligonucleotides	D
Purification method	D
qPCR PROTOCOL
Complete reaction conditions	E	95°C for 30 s, followed by 40 cycles of 95°C for 5 s, 60°C for 30 s, with melting curve conditions at 65°C for 5 s and 95°C for 5 s.	144
Reaction volume and amount of cDNA/DNA	E	2ul
Primer, (probe), Mg++ and dNTP concentrations	E	1ul
Polymerase identity and concentration	E	TB-Green
Buffer/kit identity and manufacturer	E	TB Green Premix EX Taq Ⅱ	142
Exact chemical constitution of the buffer	D
Additives (SYBR Green I, DMSO, etc.)	E	no
Manufacturer of plates/tubes and catalog number	D
Complete thermocycling parameters	E	40 cycles	144
Reaction setup (manual/robotic)	D
Manufacturer of qPCR instrument	E	Bio-Rad, Singapore	142
qPCR VALIDATION
Evidence of optimisation (from gradients)	D
Specificity (gel, sequence, melt, or digest)	E	The amplified product sequence is consistent with the target sequence.
For SYBR Green I, Cq of the NTC	E	cq
Standard curves with slope and y-intercept	E	no
PCR efficiency calculated from slope	E	1
Confidence interval for PCR efficiency or standard error	D
r2 of standard curve	E
Linear dynamic range	E
Cq variation at lower limit	E
Confidence intervals throughout range	D
Evidence for limit of detection	E
If multiplex, efficiency and LOD of each assay.	E	no multiple reactions
DATA ANALYSIS
qPCR analysis program (source, version)	E	95°C for 30 s, followed by 40 cycles of 95°C for 5 s, 60°C for 30 s, with melting curve conditions at 65°C for 5 s and 95°C for 5 s.
Cq method determination	E	automatic threshold
Outlier identification and disposition	E	No outliers
Results of NTCs	E	No
Justification of number and choice of reference genes	E	Actin
Description of normalisation method	E	2−∆∆Ct method	146
Number and concordance of biological replicates	D
Number and stage (RT or qPCR) of technical replicates	E	Threefold repetition
Repeatability (intra-assay variation)	E	<5%
Reproducibility (inter-assay variation, %CV)	D
Power analysis	D
Statistical methods for result significance	E	t-test
Software (source, version)	E	excle
Cq or raw data submission using RDML	D
Table 1. MIQE checklist for authors, reviewers and editors. All essential information (E) must be submitted with the manuscript. Desirable
information (D) should be submitted if available. If using primers obtained from RTPrimerDB, information on qPCR target, oligonucleotides,
protocols and validation is available from that source.
*: Assessing the absence of DNA using a no RT assay is essential when first extracting RNA. Once the sample has been validated as
RDNA-free, inclusion of a no-RT control is desirable, but no longer essential.
**: Disclosure of the probe sequence is highly desirable and strongly encouraged. However, since not all commercial pre-designed assay
vendors provide this information, it cannot be an essential requirement. Use of such assays is advised against.
